# Supplementary material for: One-Carbon Metabolism in Alzheimer’s Disease and Parkinson’s Disease Brain Tissue
Source: Nutrients. 2022 Jan 29;14(3):599. doi: 10.3390/nu14030599 (PMC8838558; doi:10.3390/nu14030599)
Supplement: Supplementary file 1 [file nutrients-14-00599-s001.zip]

Archive with 2 entries (2 files):
- nutrients-1564958 - Supplementary Material A.xlsx
- nutrients-1564958 - Supplementary Material B.pdf
